# Supplementary material for: Systematic Characterization of Novel Immune Gene Signatures Predicts Prognostic Factors in Hepatocellular Carcinoma
Source: Front Cell Dev Biol. 2021 Sep 23;9:686664. doi: 10.3389/fcell.2021.686664 (PMC8494981; doi:10.3389/fcell.2021.686664)
Supplement: Supplementary file 5 [file Data_Sheet_1.ZIP]

Archive with 2 entries (2 files):
- Uncut full data.jpg
- __MACOSX/._Uncut full data.jpg
